# Supplementary material for: Girgentana’s Goat Milk Microbiota Investigated in an Organic Farm During Dry Season
Source: Animals (Basel). 2025 Oct 30;15(21):3149. doi: 10.3390/ani15213149 (PMC12607308; doi:10.3390/ani15213149)
Supplement: Supplementary file 1 [file animals-15-03149-s001.zip]

Archive with 1 entries (1 files):
- animals-3923432-supplementary.pdf
